# Supplementary material for: Predictive models for live birth outcomes following fresh embryo transfer in assisted reproductive technologies using machine learning
Source: J Transl Med. 2025 Sep 24;23:1004. doi: 10.1186/s12967-025-07045-6 (PMC12462326; doi:10.1186/s12967-025-07045-6)
Supplement: Supplementary file 1 — Supplementary Material 1 [file 12967_2025_7045_MOESM1_ESM.xlsx]

## Sheet: Table S1
Table S1. 75 Baseline Characteristics of in vitro live birth prediction.
Features	Failure	Birth	p-value
Count	7757 (66.14%)	3971 (33.86%)
Number of good-quality embryos transferred*
0	1211 (15.61%)	202 (5.09%)	3.9103e-130
1	4420 (56.98%)	1883 (47.42%)
2	2126 (27.41%)	1886 (47.49%)
Grades of transferred embryos
single good	3693 (47.61%)	1555 (39.16%)	3.73005e-129
both good	2126 (27.41%)	1886 (47.49%)
1 good and 1 inferior	727 (9.37%)	328 (8.26%)
single inferior	839 (10.82%)	116 (2.92%)
both inferior	372 (4.8%)	86 (2.17%)
Number of transferred embryos
1	4532 (58.42%)	1671 (42.08%)	4.67846e-63
2	3225 (41.58%)	2300 (57.92%)
Ovulation inducing scheme
antagonist	3925 (50.6%)	1744 (43.92%)	5.18583e-32
long	3229 (41.63%)	2067 (52.05%)
others	603 (7.77%)	160 (4.03%)
Day of embryo transfer
2	869 (11.2%)	293 (7.38%)	1.57806e-10
3	6882 (88.72%)	3671 (92.45%)
4	6 (0.08%)	7 (0.18%)
Type of infertility
primary	4400 (56.72%)	2492 (62.75%)	3.84685e-10
secondary infertility	3357 (43.28%)	1479 (37.25%)
Regular menstrual cycle
no	1638 (21.12%)	980 (24.68%)	1.29422e-05
yes	6119 (78.88%)	2991 (75.32%)
HBcAb*
0	5992 (77.25%)	3177 (80.01%)	0.000675259
1	1765 (22.75%)	794 (19.99%)
HBeAb*
0	6634 (85.52%)	3466 (87.28%)	0.00986264
1	1123 (14.48%)	505 (12.72%)
College education or above (female)
no	2308 (29.75%)	1098 (27.65%)	0.0186215
yes	5449 (70.25%)	2873 (72.35%)
Causes of infertility
both	824 (10.62%)	413 (10.4%)	0.0237628
female	4696 (60.54%)	2320 (58.42%)
male	1542 (19.88%)	885 (22.29%)
unknown	695 (8.96%)	353 (8.89%)
Season of embryo transfer
spring	1848 (23.82%)	1038 (26.14%)	0.046097
summer	2258 (29.11%)	1118 (28.15%)
autumn	2229 (28.74%)	1092 (27.5%)
winter	1422 (18.33%)	723 (18.21%)
Semen processing method*
Centrifugation	307 (3.96%)	147 (3.7%)	0.0762272
Centrifugation_gradient_centrifugation	40 (0.52%)	9 (0.23%)
Disc_density_gradient_centrifugation	63 (0.81%)	40 (1.01%)
Swim_up	7347 (94.71%)	3775 (95.06%)
HCVAAB*
0	7722 (99.55%)	3960 (99.72%)	0.203307
1	35 (0.45%)	11 (0.28%)
HBsAb*
0	4002 (51.59%)	2014 (50.72%)	0.38047
1	3755 (48.41%)	1957 (49.28%)
HBsAg*
0	7449 (96.03%)	3825 (96.32%)	0.465168
1	308 (3.97%)	146 (3.68%)
HBeAg*
0	7684 (99.06%)	3930 (98.97%)	0.705437
1	73 (0.94%)	41 (1.03%)
ART method
ICSI	4041 (52.09%)	2066 (52.03%)	0.960197
IVF	3716 (47.91%)	1905 (47.97%)
Number of usable embryos	2.85 (1.92)	3.59 (2.11)	3.03813e-96
Number of good-quality embryos	1.71 (1.71)	2.34 (1.93)	1.20152e-84
Female age (years)	33.17 (4.65)	31.45 (3.68)	4.01796e-79
Number of normal cleavages	3.87 (2.74)	4.8 (2.91)	3.18157e-68
Number of normal fertilization	4.01 (2.8)	4.91 (2.95)	2.53075e-64
Male age (years)	34.69 (5.55)	33 (4.69)	1.57867e-56
AMH (ng/ml)	3.78 (2.36)	4.36 (2.24)	3.01874e-54
Number of mature oocytes	5.48 (3.46)	6.39 (3.52)	7.22472e-45
Average daily Gn dose*	215.08 (57.53)	201.42 (53.33)	1.00635e-38
Gn starting dose (IU)	192.58 (64.04)	178.79 (67.76)	2.0767e-36
FSH on trigger day (IU/L)	15.25 (4.19)	14.29 (3.89)	3.14689e-36
Rate of good-quality embryos (%)	0.54 (0.38)	0.64 (0.34)	1.02305e-35
Total number of follicles taken	7.9 (4.15)	8.88 (4.11)	3.01058e-34
Length of right ovary (mm)	55.89 (13.63)	59.04 (13)	7.98624e-33
Number of follicles on the right ovary	6.79 (4.17)	7.72 (4.23)	1.13077e-32
Width of right ovary (mm)	39.29 (10.42)	41.62 (10.19)	1.04441e-30
Number of follicles on the left ovary	6.26 (3.87)	7.06 (3.94)	9.63865e-28
E2 on trigger day (pg/ml)	2016 (899.49)	2198.77 (895.25)	1.04848e-27
Endometrial thickness (mm)	11.15 (2.41)	11.61 (2.31)	8.87071e-26
Width of left ovary (mm)	37.95 (10.1)	39.97 (9.85)	2.78751e-24
Length of left ovary (mm)	53.92 (13.27)	56.52 (12.76)	4.2992e-24
Total Gn days	9.69 (2.68)	10.09 (2.64)	1.53814e-17
Number of children	0.13 (0.37)	0.08 (0.3)	2.26906e-16
Number of transfer cycles	1.82 (1.1)	1.89 (0.94)	1.09876e-15
Number of follicles on Gn starting day	5.93 (8.11)	7.33 (8.95)	1.2971e-13
Pelvic effusion (mm)	25.8 (9.02)	27.09 (9.65)	2.0863e-13
Baseline T (ng/ml)	0.42 (0.3)	0.44 (0.26)	2.67341e-13
Number of follicles on trigger day	5.23 (4.89)	6 (5.25)	6.03009e-13
LH on trigger day (IU/L)	2.36 (2.39)	2.09 (1.82)	7.78256e-09
Times of miscarriage	0.45 (0.8)	0.38 (0.74)	2.62586e-08
Baseline FSH (IU/L)	7.28 (3.14)	6.96 (2.47)	2.85181e-08
Rate of normal cleavages (%)	0.74 (0.27)	0.78 (0.23)	1.5417e-07
Rate of fertilization (%)	0.74 (0.27)	0.78 (0.23)	6.0702e-07
Antral follicle counting	5.93 (8.06)	6.94 (8.78)	2.12823e-06
Number of oocyte retrieval cycles	1.68 (1.33)	1.49 (0.87)	3.77625e-06
Sperm levels before treatment (b)	16 (4.66)	15.63 (4.64)	0.000120641
Total Gn dose (IU)	2103.43 (890.68)	2045.89 (841.18)	0.000191064
P on trigger day (ng/ml)	0.87 (0.39)	0.85 (0.28)	0.00170295
Sperm levels after treatment (b)	43.95 (6.55)	43.61 (6.85)	0.00247916
Sperm levels before treatment (a)	13.48 (5.33)	13.16 (5.15)	0.00447902
Sperm levels after treatment (a)	48.95 (6.45)	49.17 (6.69)	0.00494525
Sperm levels before treatment (d)*	52.39 (12.28)	53.13 (12.37)	0.00704698
Sperm levels after treatment (c)*	3.79 (2.62)	3.84 (2.69)	0.00741462
Baseline E2 (pg/ml)	44.78 (19.02)	43.83 (18.25)	0.00851028
Infertility years	3.29 (2.57)	3.06 (2.21)	0.0102867
BMI (kg/m2)	22.22 (3.22)	22.1 (3.13)	0.0640137
Baseline PRL (ng/ml)	13.67 (6.72)	13.8 (6.93)	0.0869619
Baseline LH (IU/L)	4.52 (2.79)	4.56 (2.72)	0.129233
Times of odinopoeia*	0.01 (0.08)	0.01 (0.1)	0.301162
Sperm levels before treatment (c)*	17.93 (5.16)	17.85 (5.28)	0.413956
Semen density after treatment*	32.82 (16.71)	33.17 (17.15)	0.495241
Baseline P (ng/ml)	0.57 (0.22)	0.57 (0.21)	0.575195
Times of ectopic pregnancy*	0.14 (0.44)	0.14 (0.43)	0.582314
Seminal fluid volume before treatment*	2.75 (1.41)	2.75 (1.18)	0.599988
Sperm concentration before treatment*	43.01 (22.81)	43.21 (23.08)	0.803749
Sperm levels after treatment (d)*	3.3 (4.71)	3.42 (5.39)	0.860824
Semen volume after treatment*	0.27 (0.15)	0.27 (0.13)	0.899556
Notes: Features marked with an asterisk (*) are excluded from the refined model.
